# Supplementary material for: “It Is a Very Emotional Topic for Me”—Managing Breastfeeding Problems among German Mothers: A Qualitative Approach
Source: Healthcare (Basel). 2021 Oct 11;9(10):1352. doi: 10.3390/healthcare9101352 (PMC8544576; doi:10.3390/healthcare9101352)
Supplement: Supplementary file 1 [file healthcare-09-01352-s001.zip]

Archive with 1 entries (1 files):
- healthcare-1385364-supplementary.pdf
